# Supplementary material for: Temporal Drivers of Liking Based on Functional Data Analysis and Non-Additive Models for Multi-Attribute Time-Intensity Data of Fruit Chews
Source: Foods. 2018 Jun 3;7(6):84. doi: 10.3390/foods7060084 (PMC6025064; doi:10.3390/foods7060084)
Supplement: Supplementary file 1 [file foods-07-00084-s001.zip]

Archive with 7 entries (7 files):
- Supplementary File S1.docx
- Supplementary File S2.docx
- Supplementary File S3.docx
- Supplementary File S4.docx
- Supplementary File S5.docx
- Supplementary File S6.docx
- Supplementary File S7.docx
